# Supplementary material for: Association of low back load with low back pain during static standing
Source: PLoS One. 2018 Dec 18;13(12):e0208877. doi: 10.1371/journal.pone.0208877 (PMC6298701; doi:10.1371/journal.pone.0208877)
Supplement: S1 Table — (XLSX) [file pone.0208877.s001.xlsx]

## Sheet: Data
	RDQ (score)	SBST (score)	head angle (deg)	head angle (deg)	head angle (deg)	L_Ankle_Angle (deg)	L_Ankle_Moment (Nm/kg)	L_Hip_Angle (deg)	L_Hip_Angle (deg)	L_Hip_Angle (deg)	L_Hip_Moment (Nm/kg)	L_Hip_Moment (Nm/kg)	L_Hip_Moment Nm/kg)	L_Knee_Angle (deg)	L_Knee_Moment (Nm/kg)	Lbcompression (N/kg)	LBMoment (Nm/kg)	LBMoment (Nm/kg)	LBMoment (Nm/kg)	pelvis angle (deg)	R_Ankle_Angle (deg)	R_Ankle_Moment (Nm/kg)	R_Hip_Angle (deg)	R_Hip_Angle (deg)	R_Hip_Angle (deg)	R_Hip_Moment (Nm/kg)	R_Hip_Moment (Nm/kg)	R_Hip_Moment (Nm/kg)	R_Knee_Angle (deg)	R_Knee_Moment (Nm/kg)	Thorax_Angle (deg)	Thorax_Angle (deg)	Thorax_Angle (deg)	Thoracic curvature (deg)	Lumbar curvature (deg)	HEIGHT (m)	MASS (kg)
ID			Flexion/ extension	Side bending	Rotation	Dorsal/plantar	Dorsal/plantar	Flexion/exte nsion	Adduction/a bduction	Rotation	Flexion/exte nsion	Adduction/a bduction	Rotation	Flexion/extension	Flexion/extension		Flexion/ extension	Side bending	Rotation	X	Dorsal/plantar	Dorsal/plantar	Flexion/exte nsion	Adduction/a bduction	Rotation	Flexion/exte nsion	Adduction/a bduction	Rotation	Flexion/exte nsion	Flexion/exte nsion	Flexion/ extension	Side bending	Rotation
1	0	3	-8.74566	1.64074	-2.7384	0.22114	0.199238	8.00288	1.67144	-4.09496	0.116028	-0.0175113	0.00132	-0.325321	-0.0359833	8.58429	0.16254	-0.0749206	-0.0273016	-12.6377	-0.494049	0.209688	9.42451	-1.2537	2.67355	0.0871083	-0.00475567	-0.00866033	4.33773	0.0160403	5.57119	0.0425913	3.15824	37	-25.3333	1.72	63
2	0	2	-15.9129	-1.16519	2.51675	0.008832	0.294252	5.65612	1.70261	-2.27308	0.0319987	0.140231	0.031914	3.00415	-0.072049	6.89351	0.0750575	0.0350575	-0.0171264	-9.46228	-0.31454	0.368138	6.19743	0.54726	-2.6828	-0.00539733	-0.053124	-0.042222	4.15076	-0.110748	-1.84109	1.0226	1.90842	44.6667	-10.6667	1.69	58
3	0	2	-15.3485	0.11363	2.14489	0.327873	0.343155	-4.77189	0.56056	2.41579	0.16853	0.199255	-0.002445	2.63902	-0.0314067	8.66133	0.120167	0.115389	-0.0426667	-2.06175	0.937381	0.434064	-4.00216	-3.24957	-1.83324	0.0315027	0.00146333	-0.034614	4.29689	-0.124011	-1.89304	0.489409	-0.516502	43.3333	-22.3333	1.72	60
4	0	1	-20.9511	3.87344	-1.80714	1.30709	0.0950067	-10.0889	0.453752	-0.332655	0.260296	0.0555837	0.000226667	-13.2688	-0.111955	9.32389	0.243519	-0.0659259	-0.0164352	-2.00042	1.3976	0.118495	-10.4793	-2.36348	0.0722113	0.167294	-0.0354833	0.00129567	-14.8534	-0.200737	9.87347	1.29762	-2.68039	53	-26	1.84	72
5	0	1	-11.1589	-0.112734	-1.74865	0.381428	0.144733	-4.31434	-1.81156	-2.75747	0.141511	0.0562647	0.00389033	-5.29242	-0.0678817	7.10822	0.115111	0.0118889	-0.0126667	-2.53491	0.00831933	0.160649	-4.37108	-2.33808	1.95007	0.0959493	-0.015894	-0.00258767	-3.8969	-0.0762613	4.26938	1.08208	2.46127	49	-14.6667	1.69	60
6	0	0	-10.5963	1.08692	-0.065016	53.0574	-0.015333	-11.2928	0.260655	11.2795	0.38954	-0.0256003	-0.011068	-10.0749	0.046512	8.25696	0.0847368	0.0437427	-0.00204678	-17.7953	53.3941	0.0116243	-10.0592	-2.61336	3.95245	0.291428	0.0342993	0.0193727	-7.2063	0.0431987	6.97999	0.152034	-3.48173	45	-26.6667	1.68	57
7	0	0	-14.6605	2.40567	-4.08782	-0.600254	0.157717	3.80939	5.35914	-13.7307	0.112399	-0.0165717	-0.000243	-2.90521	-0.0536817	8.60872	0.218167	-0.00416667	-0.0207222	-8.84853	-0.246676	0.172734	3.17174	-6.38952	11.5887	0.081077	0.043852	-0.0102243	-3.914	-0.0871033	8.07439	0.374344	-1.88579	33	-20.6667	1.77	60
8	0	0	-14.919	2.06825	-1.21198	-0.323492	0.24511	-4.77995	6.75981	-5.22137	0.157968	0.00759533	-0.000731333	-7.76089	-0.154029	8.09947	0.163016	-0.0199471	-0.0251323	-4.79129	-0.122373	0.232247	-3.27841	-0.432662	8.47811	0.0909257	-0.0310707	-0.0184357	-4.14566	-0.106698	6.15084	-1.46062	1.08092	49.3333	-17.6667	1.74	63
9	0	0	-2.78407	-3.02957	-6.54881	-0.377214	0.054616	-1.68817	-0.162367	-5.37275	0.168826	0.0883573	0.00437367	-0.819622	0.048584	7.96861	0.185278	-0.0199444	-0.00855556	-3.02088	0.153309	0.173402	1.35919	-4.98681	13.2538	0.109309	-0.013685	-0.0124107	4.86192	0.0369413	0.633116	0.162938	0.73552	53.6667	-22.3333	1.62	60
10	0	0	-15.6478	1.03792	-9.16483	1.33083	0.241187	-6.01975	-1.02135	-1.4888	0.233149	0.113982	-0.00515033	-14.2416	-0.188749	8.22983	0.175022	0.0758009	-0.00402597	-10.0102	1.0966	0.207882	-0.621864	-2.62829	14.1323	0.148961	0.0105013	0.00088	-7.62628	-0.110955	4.8656	1.0813	-5.57732	35	-12.6667	1.7	77
11	0	0	-25.9999	-0.980312	1.09741	2.69676	0.224199	1.33563	1.59867	5.77821	0.135709	0.0853293	0.001247	5.52588	0.048843	8.41124	0.176559	0.0658602	-0.0153226	-3.33907	1.89234	0.275395	-0.158592	-0.644889	3.53454	0.0664913	-0.045096	-0.006554	4.23298	-0.0134627	-1.962	1.84682	1.40168	51	-19.6667	1.75	62
12	0	0	-15.4775	0.406275	3.61121	-0.581996	0.215922	1.74857	2.11757	-4.16664	0.16207	0.004704	-0.004258	-1.46311	-0.030104	7.90361	0.177869	0.0178689	0.00918033	-9.13851	-0.147308	0.296541	0.562585	-2.29386	2.19997	0.088697	-0.047846	-0.009235	-3.70336	-0.13732	6.02658	-0.128025	1.80587	43	-20	1.695	61
13	0	0	-19.2737	-0.327672	0.653468	-0.716623	0.365539	2.71972	4.2727	-3.27937	0.106243	0.0362543	0.00809733	-4.73768	-0.178841	9.20643	0.271238	-0.0361905	-0.00990476	-12.3277	-0.0659837	0.345865	0.917104	-7.67	2.93457	0.10068	-0.023283	0.00366467	-6.48339	-0.201438	6.36825	1.12462	1.83689	53.6667	-34.6667	1.74	70
14	0	0	-5.12926	0.349292	-2.79851	-0.047311	0.239521	5.65569	3.72796	1.95408	0.130062	-0.0103323	-0.00588133	0.852912	-0.0348867	8.68853	0.221667	-0.0174359	-0.0184615	-11.861	-0.983964	0.313259	4.67124	-0.33706	4.30662	0.0831393	-0.00693167	-0.0115027	-0.023084	-0.096318	3.56926	0.137605	-2.66135	45.3333	-30.6667	1.64	52
15	0	0	-6.10505	5.06344	-11.5046	2.24567	0.161195	-7.64671	2.2035	1.47949	0.152997	0.010074	-0.019348	-0.263186	0.012001	8.66107	0.227467	0.0561333	-0.00386667	0.166632	0.19779	0.162302	-8.66642	1.49619	19.9701	0.17914	-0.161255	0.000302	-6.22757	-0.115021	6.41127	-0.810017	-6.02968	40	-13	1.79	75
16	0	0	8.91716	-3.79055	-3.81121	1.45031	0.241133	-18.0668	3.61466	2.77192	0.256659	-0.038	-0.00880733	-5.10109	-0.0455647	8.40521	0.177865	-0.0665625	-0.0150521	7.13356	1.07833	0.262318	-16.1071	-1.29512	-1.55138	0.22688	-0.015818	-0.009367	-0.913557	-0.0233283	6.54275	0.371069	1.00925	49.6667	-13.6667	1.72	64
17	0	0	-22.3316	3.81651	-0.478795	-0.185749	0.336927	-4.99861	2.59748	-1.78322	0.234742	0.0399087	-0.022055	-6.51057	-0.142428	9.79812	0.287394	-0.0237576	-0.0275152	-8.40728	0.17842	0.434286	1.59574	-0.349944	19.2434	0.17483	-0.054164	-0.0330443	2.80787	-0.0705663	6.82293	-2.84613	-2.35884	53	-14.6667	1.8	55
18	0	0	-11.0369	3.16121	6.46492	1.08349	0.374083	-9.86321	4.81632	-1.03302	0.183462	0.005376	-0.009555	0.085774	-0.063506	7.92493	0.167612	0.0489552	0.00477612	0.171122	1.61088	0.376512	-9.12818	-2.80594	1.63048	0.167143	-0.082217	0.002393	-1.08368	-0.09395	7.75718	0.159273	-0.208323	49	-11	1.71	67
19	0	0	-18.6448	0.879947	-0.524212	0.68308	0.190832	-3.57274	3.86386	0.164322	0.182763	0.019804	-0.000113	-6.75759	-0.085337	7.47817	0.161167	-0.00683333	-0.0035	-6.57088	0.385476	0.19448	-1.38786	-1.00578	3.85287	0.074112	-0.063705	-0.031366	-6.64454	-0.139513	1.23141	-0.594587	-3.44925	44	-18	1.66	60
20	0	0	-10.2042	0.901011	-0.671575	-0.374886	0.291973	8.15821	-0.941824	-1.11413	0.0674097	0.134713	0.0300707	1.9029	-0.080275	8.46868	0.197566	-0.0382011	-0.016455	-12.7448	-0.135585	0.21447	7.79819	-1.8441	5.59547	0.05429	-0.134056	-0.0285227	0.973286	-0.0604473	5.26031	-0.683199	2.68892	47.6667	-24.3333	1.67	63
21	0	0	-16.4307	0.802313	-2.00694	-1.11505	0.13983	4.18025	4.60221	0.72668	0.070897	-0.0131773	0.003281	-1.84793	-0.0496663	7.53829	0.068381	-0.083381	-0.0317619	-7.69603	-1.2229	0.326636	-0.385496	3.83307	-4.24069	0.0898943	-0.180397	-0.029586	-3.00051	-0.154417	4.17256	2.55807	1.97464	51.6667	-15.6667	1.69	70
22	0	0	-11.3738	-1.25746	2.00305	0.0116977	0.166796	5.07576	1.3292	-6.84003	0.137316	0.020566	0.001744	-3.9926	-0.0709237	9.26475	0.280113	-0.0219774	-0.0099435	-11.4719	0.254884	0.197472	5.04847	-3.15528	9.38545	0.128604	0.018286	0.002829	-1.73425	-0.0363293	6.68089	1.0203	6.25177	41.6667	-20.3333	1.71	59
23	0	0	-14.1454	-3.85894	-4.39291	0.549592	0.277415	14.4923	2.8464	2.0963	0.0936743	0.117215	0.029789	3.80093	-0.025771	8.18262	0.2125	0	-0.0148214	-18.3814	0.519545	0.314091	14.7678	-2.17889	-1.75755	0.0277607	-0.0449543	-0.020983	4.08873	-0.0801313	5.36635	0.535352	0.31387	44.6667	-27.6667	1.54	56
24	0	0	-25.3651	0.35884	1.67182	0.857055	0.163762	-2.40588	2.41933	-3.03407	0.153744	0.0122583	0.0154283	-5.80202	-0.073773	7.15474	0.0674786	-0.0775641	-0.0223077	-5.18995	0.839765	0.229491	-1.18519	-0.524182	-3.2934	0.0567453	-0.0718823	-0.0247307	-2.92427	-0.113655	5.43454	-1.4919	-1.23097	49	-15.3333	1.77	78
25	0	0	-18.1968	3.50673	2.89007	1.45604	0.221327	-5.29783	-1.4449	8.95094	0.257098	0.0993683	0.0151023	-5.54198	-0.052288	9.62306	0.290417	-0.0412037	-0.0123611	-5.4491	0.405711	0.372313	-5.50676	-1.14092	-0.831652	0.197103	-0.0766253	-0.008894	-5.49717	-0.140026	12.5216	-0.536783	-0.307258	53.3333	-25.6667	1.82	72
26	0	0	-7.54266	-1.03794	-6.14494	-0.684629	0.129496	-9.80901	4.73607	7.2016	0.212872	0.0693077	-0.0131887	-11.956	-0.117761	7.21	0.119954	0.0154338	-0.0157534	-2.52373	0.372866	0.165841	-8.25665	-3.30054	7.78593	0.192247	-0.0773203	-0.011104	-9.89019	-0.130753	4.7558	-1.15745	1.14873	52.3333	-19.6667	1.7	73
27	0	0	-23.6488	1.14648	-4.50219	0.9425	0.29664	-1.40276	3.93936	5.24944	0.19963	0.006494	-0.0163277	-7.62822	-0.158502	9.67872	0.279679	0.0639744	-0.0178846	-9.53244	0.681442	0.358188	-1.22284	0.082844	-5.012	0.116145	0.00916567	0.000926	-6.92296	-0.222699	4.02421	0.584032	-1.92687	58.3333	-34	1.685	52
28	0	0	-26.8754	-0.325932	-1.78514	0.284381	0.358914	-3.57831	2.38458	-9.98118	0.127239	0.008025	-0.000656333	4.18163	-0.0354023	7.50662	0.093662	-0.073615	-0.0195775	-1.88534	0.240332	0.367996	-4.4837	0.174219	3.47526	0.080223	-0.0224467	-0.0105723	2.20928	-0.088623	7.44241	-1.56076	2.45658	48.6667	-24.3333	1.81	71
29	0	0	-17.6531	-0.797976	-1.18158	-0.086602	0.191762	3.46528	2.51614	-0.398715	0.128231	-0.052898	-0.004645	4.7782	0.052948	8.78429	0.255857	0.00271429	0.00814286	-5.85666	0.01544	0.265772	1.52069	-1.28303	1.65054	0.041784	-0.038694	-0.009984	0.946667	-0.08488	6.74967	-1.11328	3.81035	27	-13	1.81	70
30	0	0	-14.1596	-1.89859	-3.84002	0.0886343	0.258362	5.86669	2.6289	1.53185	0.073944	0.0452617	0.0210607	-5.58537	-0.150986	8.10836	0.148061	-0.0525455	-0.029697	-14.7012	-0.159099	0.297193	4.92994	-4.90426	2.56235	0.0661957	-0.0545633	-0.028219	-6.17082	-0.194845	2.20965	1.4663	1.44243	43.6667	-21.6667	1.63	55
31	0	0	-13.5253	2.21356	-3.37992	-0.705538	0.159611	-9.16817	4.79339	-6.06245	0.168986	0.002401	0.000256	-18.2829	-0.243208	8.92157	0.212762	-0.030381	-0.0288095	-6.57827	-0.79227	0.205626	-6.86287	3.35495	4.94993	0.118503	-0.0480327	-0.0314543	-14.4114	-0.23745	10.4987	-1.71279	-1.59074	39	-15.6667	1.79	70
32	0	0	-11.6498	-0.832671	-2.90898	-0.350736	0.15586	1.52368	0.582223	-1.96624	0.0884233	0.0512237	0.0254897	-5.31711	-0.0959903	9.02743	0.241333	-0.0350952	-0.0159048	-8.09482	-1.39076	0.16033	0.294188	2.28171	8.2582	0.0768977	-0.169076	-0.0440457	-6.93662	-0.150572	5.51482	0.894085	2.50973	48	-15.6667	1.765	70
33	0	0	-13.5944	2.29173	-0.663306	-0.159734	0.176728	-6.15731	-0.763196	9.4369	0.166337	0.0604017	0.00719567	-6.15236	-0.086498	8.49215	0.210645	-0.035	-0.00989247	-2.28165	0.109232	0.257078	-9.05545	-1.99326	-10.3822	0.201836	-0.080151	-0.00547967	-8.4103	-0.14099	5.89534	-0.117703	1.03772	45.6667	-22.6667	1.72	62
34	0	0	-6.90825	0.416915	-5.4857	1.47246	0.232674	4.16093	4.58383	-6.53116	0.117002	0.0414887	0.004041	1.12183	-0.0342253	8.4748	0.20152	-0.0224561	-0.0189474	-9.19046	1.56504	0.269698	3.64126	-4.85862	6.29567	0.102946	-0.0811137	-0.0135823	2.19744	-0.0354193	1.07338	-1.07692	-0.0448163	60.3333	-26	1.66	57
35	0	0	-9.91285	6.57919	4.18269	1.40017	0.137954	3.71885	-2.99251	-3.12425	0.123808	0.0850423	0.0292157	3.43668	0.0522503	7.66467	0.16297	0.0210909	-0.00551515	-5.916	0.887264	0.181818	4.69758	-2.35779	10.5918	0.0821373	-0.0131787	-0.019145	6.44975	0.0625573	6.0682	-1.11365	1.94862	56.3333	-15.3333	1.75	55
36	0	0	-12.2314	0.311313	-3.69445	-0.0643833	0.160234	5.23369	0.182003	-1.07571	0.1925	0.0346913	-0.00108533	-0.0371463	0.037655	8.33963	0.229788	0.0143386	-0.000582011	-11.6049	0.212803	0.214364	9.79038	0.411727	9.43598	0.162899	0.000809	-0.00177	7.71406	0.107948	4.08255	0.331645	1.19349	51	-33.3333	1.7	63
37	0	0	-13.2163	5.0893	-2.25769	-2.39731	0.173871	-2.31554	4.48544	-4.32731	0.188911	0.0739223	-0.00579367	-2.26385	-0.0185603	7.10363	0.115598	-0.000512821	-0.0172222	-4.78048	-0.786569	0.288182	-5.9566	-2.24666	-7.19024	0.175809	-0.10257	-0.003341	-6.39356	-0.13949	7.23146	0.536246	1.2808	50.6667	-16	1.74	78
38	0	0	-5.54934	-0.900619	-0.465067	1.33341	0.256675	-6.95607	1.27054	0.978458	0.192903	0.0510613	-0.0111077	-2.38861	-0.0588403	7.92786	0.161841	0.0306965	-0.0172139	-1.25028	0.833248	0.421981	-6.17455	-2.60671	-6.68435	0.129834	0.00348867	-0.00357367	3.3799	-0.079601	3.64247	-0.118928	-2.30179	43.6667	-16.6667	1.74	67
39	0	0	-16.8344	-0.909419	4.0369	-1.03557	0.164631	8.05029	3.35531	5.53831	0.034385	0.008413	0.0123717	-7.4135	-0.150009	6.54229	0.0615238	0.0270476	-0.0117619	-14.4823	-0.59586	0.230479	7.85297	0.14492	6.63063	-9.53333e-05	-0.0752933	-0.0263867	-3.35344	-0.155332	5.84161	2.04835	3.96824	43	-12	1.74	70
40	0	0	-9.02656	0.287249	-0.177674	-1.01438	0.290053	-1.04992	1.0032	-0.5907	0.189776	0.031739	-0.00597	-2.40196	-0.08364	7.50683	0.148167	-0.0358333	-0.00233333	-6.94991	-0.885109	0.254567	-1.44689	-2.43072	4.39653	0.105687	-0.067913	-0.00451	-2.05635	-0.094163	6.0878	-1.36002	1.17218	48	-21	1.695	60
41	0	0	34.4249	0.587236	-4.21121	0.03706	0.271962	3.64033	0.588403	-9.89321	0.146649	0.0912317	0.020308	0.754897	-0.0479587	8.25948	0.165286	-0.033619	-0.0256667	-8.18235	0.531445	0.183344	4.59598	-0.572066	-2.29422	0.0514277	0.0110457	-0.0156433	2.50281	-0.0175937	4.21062	-1.0166	2.59488	46.3333	-14.6667	1.8	70
42	0	0	-21.2022	2.03749	-0.487007	0.006116	0.257063	3.59052	0.0138973	16.2003	0.0829837	0.0821933	0.02786	-4.69528	-0.143062	7.2847	0.105	-0.026453	-0.0210684	-11.6744	-1.1968	0.322529	7.62997	-2.35321	4.23804	0.044991	-0.094698	-0.0514453	2.38943	-0.0945893	6.48635	1.16445	-1.94498	52	-27.6667	1.79	78
43	1	2	-15.0447	2.38328	-2.74795	-0.55992	0.222229	4.88098	-5.92881	-0.218336	0.143623	0.211383	0.043603	0.517161	-0.00813667	7.87944	0.111333	0.104359	-0.0150769	-10.2723	-0.243113	0.355787	5.2735	-2.79062	0.505567	-0.0106237	-0.0955277	-0.032566	1.94312	-0.12901	6.58928	0.875831	-0.566093	50	-15	1.66	65
44	1	2	-10.1964	1.3936	-1.02525	0.82759	0.241337	11.7429	0.0877933	-5.751	0.093072	0.060671	0.0231417	0.975905	-0.049352	9.12658	0.284369	-0.00108108	-0.0178829	-16.0447	0.631249	0.273807	12.5423	-1.75677	4.35603	0.022029	-0.0679753	-0.0363473	2.70977	-0.0678	4.07664	2.19966	1.14177	52.6667	-39.6667	1.78	74
45	1	1	-14.3288	-1.5842	-3.85699	-1.68318	0.307687	11.6828	2.90329	-10.9621	0.0892843	0.011312	0.003523	-0.324596	-0.1018	9.32236	0.28103	0.00751515	-0.0229091	-18.5027	-1.12408	0.292422	12.6441	0.7074	10.9535	0.06743	0.032216	-0.00522033	1.92708	-0.063292	5.90698	-0.19484	-1.35348	44.3333	-25.3333	1.61	55
46	1	1	-3.68902	2.86804	1.98301	-0.085101	0.148355	5.70845	-3.13048	0.388574	0.120813	0.206261	0.038076	-4.49287	-0.0793603	6.82814	0.00581395	-0.065	-0.038876	-12.0687	-0.627727	0.271911	6.14863	0.52304	-5.33774	0.0248413	-0.141454	-0.049956	-3.5935	-0.147599	2.51937	-0.818991	-1.80642	43.3333	-21.3333	1.73	86
47	1	1	-12.2189	-3.12957	-12.4075	0.638703	0.116816	3.32168	7.34896	-7.02884	0.197105	-0.027762	-0.023913	3.38621	0.109991	10.6102	0.362295	-0.0195082	-0.0240984	-5.52564	0.023275	0.059228	2.96471	-0.48039	-3.62948	0.104947	-0.050492	-0.008529	1.64443	0.056492	3.05749	0.290666	1.45598	69	-21	1.73	61
48	1	1	-8.74438	-0.214098	-4.7653	1.32199	0.163943	-0.18935	5.42744	-4.95251	0.236283	0.09013	-0.00711867	-5.77247	-0.0309413	12.6216	0.347722	0.122222	-0.0152778	-9.25074	0.328377	0.241741	-0.716566	-0.392147	-1.84371	0.140011	-0.043164	-0.018032	-4.99601	-0.102391	8.3614	-0.739027	-0.0564913	47.3333	-17.6667	1.73	60
49	1	1	-6.86851	3.39604	-7.70783	-1.15754	0.166427	-2.47807	5.35617	0.51443	0.168478	0.0661147	-0.00932333	-6.32694	-0.0667107	9.32083	0.287108	0.037451	-0.00514706	-7.27079	-0.130244	0.218028	-0.03952	2.62911	0.0553577	0.108235	-0.096084	-0.0436597	-3.4142	-0.0881793	5.46124	-3.1845	-0.370948	44	-6.66667	1.83	68
50	1	1	-16.7829	4.68403	-0.991361	0.832293	0.289358	6.83923	-0.184886	1.41433	0.0883577	0.181286	0.0201903	0.808197	-0.0692543	7.98377	0.173333	0.0236275	0.0128922	-12.0226	-0.0845933	0.373949	4.33829	-1.92083	-7.69291	0.0324553	-0.229344	-0.0396323	-3.04861	-0.189857	2.61968	2.81845	1.77521	27	-16	1.7	68
51	1	1	-26.5032	2.82382	-2.38889	1.41073	0.151699	1.31738	2.13027	-8.72693	0.241995	0.111203	-0.006933	7.44327	0.163323	9.3418	0.271585	-0.017541	-0.0188525	-2.99028	0.815374	0.187656	0.555153	0.0660753	-0.892578	0.119969	-0.09555	-0.006924	5.91209	0.0685983	9.5507	1.91443	3.48702	53	-24.3333	1.72	61
52	1	0	-18.4273	1.74911	-3.42203	0.343026	0.13156	1.76132	1.28093	-7.19898	0.166976	0.039242	0.00803633	-8.59926	-0.094965	7.92526	0.197588	0.00964912	0.000964912	-11.0693	0.0119477	0.172885	1.79549	-4.47258	-3.04752	0.0808053	-0.0156833	0.00333567	-10.0505	-0.196562	8.97674	1.01136	-0.516015	49.3333	-20.3333	1.8	76
53	1	0	-5.7077	2.49595	-3.06152	1.0851	0.265633	11.2962	-0.299195	-6.86635	0.0691547	0.113325	0.0394627	6.50703	0.00236933	8.62352	0.242	0.0350952	-0.00180952	-12.3533	1.90122	0.252156	10.2454	2.72232	6.06797	0.068611	-0.06992	-0.0260987	6.28557	0.029536	2.18394	1.49645	4.60994	58.6667	-28.6667	1.78	70
54	1	0	-20.0372	-1.34546	-9.44419	-0.243334	0.22385	4.49603	2.52863	-6.6092	0.135585	-0.00341933	0.00804233	0.872976	-0.0165067	9.94198	0.272135	-0.0878125	-0.0247396	-8.97529	-0.191713	0.262656	1.99447	0.451594	5.04119	0.13665	-0.058341	-0.0171053	-0.204461	-0.0509133	7.02888	-1.11499	3.53797	56.6667	-38	1.72	64
55	1	0	-18.0343	-3.67312	-3.52143	0.346666	0.297757	4.53498	-1.18956	0.252687	0.136841	0.049982	0.00732867	1.7628	-0.042288	8.60519	0.190095	-0.037	-0.0256667	-9.87027	0.721199	0.238406	5.42884	-0.29899	1.68211	0.041128	-0.0428763	-0.01649	1.58764	-0.0640103	3.9194	-1.35236	-6.14796	48	-27	1.68	70
56	1	0	-17.7914	4.90446	-2.13084	7.47664	0.217816	-11.2208	5.92178	11.5655	0.231278	0.090412	-0.028932	8.24877	0.155774	10.3091	0.353375	0.066	-0.015875	8.21807	5.77798	0.25018	-13.9507	1.6476	1.61556	0.242825	-0.12949	0.015995	2.44346	0.069954	7.13631	-2.08713	-0.865927	45	-7	1.68	80
57	1	0	-3.48841	3.37938	-6.40151	2.64563	0.068313	-2.40733	-0.14273	4.36386	0.168901	0.002013	0.009994	-12.839	-0.107821	8.66653	0.2456	-0.0170667	-0.00386667	-8.72764	0.869295	0.113974	-1.61921	2.57811	5.56772	0.12506	-0.079873	-0.024278	-10.7712	-0.125608	1.83712	-1.67949	2.42375	51	-23	1.81	75
58	1	0	-0.229932	0.914568	1.71048	0.437268	0.251722	-3.73246	2.78288	1.16652	0.189257	0.0511563	0.0190013	-8.22927	-0.144733	9.03359	0.220462	-0.0644615	-0.0185128	-6.93366	1.18436	0.335533	-2.71087	-3.40307	-6.46773	0.107996	-0.0381513	-0.015138	-4.95383	-0.175258	6.00248	-1.16852	0.453102	43.6667	-14.6667	1.73	65
59	1	0	-8.04223	2.52547	0.15152	-0.324794	0.144267	-4.59271	6.34014	-1.1807	0.186073	0.00771	-0.0249097	-4.53799	-0.0317873	8.76533	0.214103	0.0121538	-0.0275385	-2.97709	-1.07273	0.114172	-6.41569	-0.626936	-3.20014	0.160192	-0.0696867	-0.00513533	-8.57668	-0.106233	8.91397	-0.297997	-0.241416	51.3333	-22.3333	1.74	65
60	2	3	4.38425	0.30242	-4.6008	-0.931129	0.0858693	-4.8477	-1.62276	-15.0915	0.248693	0.134499	0.011892	-9.27357	-0.0567163	11.9876	0.303527	0.12686	-0.0209179	-5.55355	0.176743	0.160759	-7.45924	-0.749636	5.23499	0.1567	0.0159583	-0.016322	-13.9674	-0.216803	7.36116	2.84881	-0.0625083	47.3333	-26.6667	1.6	69
61	2	0	-15.2129	1.20453	-9.52938	0.446428	0.148334	0.280445	1.83554	4.77176	0.147013	0.102581	0.00390067	-7.46733	-0.109195	8.81139	0.156751	-0.0689873	-0.0425316	-8.43052	1.91059	0.154156	5.49794	-2.81397	4.85704	0.031502	-0.0501557	-0.0278023	0.38144	-0.04707	-2.02018	-1.06936	-6.00259	46	-16.6667	1.8	79
62	3	0	-8.82091	1.93755	-5.34106	0.414456	0.219567	3.68478	6.40937	-8.64829	0.179466	0.03082	-0.003653	-4.68358	-0.0829247	7.28989	0.148995	-0.00269841	-0.0057672	-12.2265	-0.646749	0.235985	1.87376	1.0683	-4.33242	0.115605	-0.0267147	-0.0261457	-7.8595	-0.163923	4.44742	-1.62318	-0.640054	43.6667	-25.6667	1.74	63
63	3	0	-6.42502	1.45335	-0.501341	-0.318683	0.170185	1.71174	1.10202	-0.58301	0.128191	0.0601353	-0.0128333	-5.17548	-0.0882873	8.56597	0.196164	-0.0237736	-0.0257233	-8.95688	-0.0124573	0.231591	2.47979	-0.147922	-0.848843	0.0808907	-0.0944097	-0.006797	-0.903881	-0.0797273	5.68215	-0.525627	3.39701	49.3333	-31	1.82	53
64	4	3	-7.99665	-0.315476	-7.36992	-0.609319	0.094952	-3.7526	0.410573	-2.19382	0.186745	-0.0346773	0.0154707	-10.3287	-0.086295	8.02929	0.174744	-0.0392308	-0.00839744	-6.14173	-1.12004	0.173213	-5.89	-7.72238	2.4751	0.138364	0.0343417	0.00300833	-11.7408	-0.187463	1.69893	2.59619	1.97344	45	-8.33333	1.76	52
